# Supplementary material for: The Synthesis, Characterization and Anti-Tumor Activity of a Cu-MOF Based on Flavone-6,2′-dicarboxylic Acid
Source: Molecules. 2022 Dec 23;28(1):129. doi: 10.3390/molecules28010129 (PMC9822075; doi:10.3390/molecules28010129)
Supplement: Supplementary file 1 [file molecules-28-00129-s001.zip]

Archive with 1 entries (1 files):
- molecules-2069559-supplementary.pdf
